# Supplementary material for: Improving Clinical, Cognitive, and Psychosocial Dysfunctions in Patients with Schizophrenia: A Neurofeedback Randomized Control Trial
Source: Neural Plast. 2021 Aug 12;2021:4488664. doi: 10.1155/2021/4488664 (PMC8380506; doi:10.1155/2021/4488664)
Supplement: Supplementary Materials — CONSORT 2010 checklist of information to include when reporting a randomized trial. [file 4488664.f1.zip]

Archive with 2 entries (2 files):
- CONSORT 2010 Checklist.doc
- CONSORT Flow Diagram.docx
